# Supplementary material for: Alignment of Skeletal Muscle Cells Facilitates Acetylcholine Receptor Clustering and Neuromuscular Junction Formation with Co-Cultured Human iPSC-Derived Motor Neurons
Source: Cells. 2022 Nov 24;11(23):3760. doi: 10.3390/cells11233760 (PMC9738074; doi:10.3390/cells11233760)
Supplement: Supplementary file 1 [file cells-11-03760-s001.zip]

Archive with 2 entries (2 files):
- cells-1956316 supplementary Proof back/cells-1956316 supplementary proof back.pdf
- cells-1956316 supplementary Proof back/ViideoS1_shimizu.avi
